# Supplementary material for: Prevalence of a large panel of systemic autoantibodies in the Bavarian adult population
Source: Front Immunol. 2024 Feb 8;15:1355905. doi: 10.3389/fimmu.2024.1355905 (PMC10881743; doi:10.3389/fimmu.2024.1355905)
Supplement: Supplementary file 1 [file Table_1.xlsx]

## Sheet: Supplementary Table 1
Supplementary Table 1: Autoantibody detection methods and reference ranges
Autoantibody	Group	Detection method	Reference range
AMA M2	ANA	Line blot	negative - **
ANA (cytoplasmic)	Scr	IIFT	1:<100
ANA (mitotic)	Scr	IIFT	1:<100
ANA (nuclear)	Scr	IIFT	1:<100
ANCA	Scr	IIFT	1:<10
cANCA	Scr	IIFT	1:<10
cardiolipin IgG	APS	ELISA	<12 U/ml
cardiolipin IgM	APS	ELISA	<12 U/ml
CCP	RA	ELISA	<5 U/ml
CENP A	SS	Line blot	negative - **
CENP B	ANA, SS	Line blot	negative - **
dsDNA	ANA	ELISA	0-100 U/ml
EJ	AIM	Line blot	negative - **
ENA	Scr	ELISA	<20 U/ml
fibrillarin	SS	Line blot	negative - **
histones	ANA	Line blot	negative - **
Jo-1	ANA, AIM	Line blot	negative - **
Ku	ANA, SS, AIM	Line blot	negative - **
MDA5	AIM	Line blot	negative - **
Mi-2	ANA	Line blot	negative - **
Mi-2 alpha	AIM	Line blot	negative - **
Mi-2 beta	AIM	Line blot	negative - **
MPO	V	ELISA	<20 U/ml
NOR90	SS	Line blot	negative - **
nRNP/Sm	ANA	Line blot	negative - **
nucleosomes	ANA	Line blot	negative - **
NXP2	AIM	Line blot	negative - **
OJ	AIM	Line blot	negative - **
pANCA	Scr	IIFT	1:<10
PCNA	ANA	Line blot	negative - **
PDGFR	SS	Line blot	negative - **
PL-12	AIM	Line blot	negative - **
PL-7	AIM	Line blot	negative - **
PM-Scl100	ANA, SS, AIM	Line blot	negative - **
PM-Scl75	AIM, SS	Line blot	negative - **
PR3	V	ELISA	<20 U/ml
RF	RA	ELISA	<14 U/ml
ribosomal P-proteins	ANA	Line blot	negative - **
Ro-52	ANA, SS, AIM	Line blot	negative - **
RP11	SS	Line blot	negative - **
RP155	SS	Line blot	negative - **
SAE1	AIM	Line blot	negative - **
Scl-70	ANA, SS	Line blot	negative - **
Sm	ANA	Line blot	negative - **
SRP	AIM	Line blot	negative - **
ß2-glycoprotein 1 IgG	APS	ELISA	<20 U/ml
ß2-glycoprotein 1 IgM	APS	ELISA	<20 U/ml
SS-A	ANA	Line blot	negative - **
SS-B	ANA	Line blot	negative - **
Th/To	SS	Line blot	negative - **
TIF1g	AIM	Line blot	negative - **

## Sheet: Supplementary Table 2
Supplementary Table 2: Prevalence of positive screening tests and positive monospecific autoantibody tests
Autoantibodies	Group	total		Sex
				male		female
		n	%	n	%	n	%
RF	RA	118	35.6495	44	34.1085	74	36.6337
ANCA	Scr	51	15.4079	16	12.4031	35	17.3267
ANA (nuclear)	Scr	41	12.3867	12	9.30233	29	14.3564
pANCA	Scr	18	5.43807	4	3.10078	14	6.93069
ß2-glycoprotein 1 IgM	APS	16	4.83384	5	3.87597	11	5.44554
ANA (cytoplasmic)	Scr	11	3.32326	2	1.55039	9	4.45545
cardiolipin IgG	APS	6	1.81269	0	0	6	2.9703
ANA (mitotic)	Scr	5	1.51057	1	0.775194	4	1.9802
cardiolipin IgM	APS	5	1.51057	1	0.775194	4	1.9802
dsDNA	ANA	5	1.51057	2	1.55039	3	1.48515
ENA	Scr	5	1.51057	1	0.775194	4	1.9802
CCP	RA	4	1.20846	2	1.55039	2	0.990099
Mi-2	ANA	4	1.20846	1	0.775194	3	1.48515
Mi-2 beta	AIM	4	1.20846	1	0.775194	3	1.48515
AMA M2	ANA	2	0.60423	0	0	2	0.990099
MPO	V	2	0.60423	0	0	2	0.990099
NOR90	SS	2	0.60423	0	0	2	0.990099
PL-7	AIM	2	0.60423	2	1.55039	0	0
TIF1g	AIM	2	0.60423	1	0.775194	1	0.49505
cANCA	Scr	1	0.302115	0	0	1	0.49505
CENP A	SS	1	0.302115	0	0	1	0.49505
PM-Scl75	AIM, SS	1	0.302115	1	0.775194	0	0
PR3	V	1	0.302115	0	0	1	0.49505
Ro-52	ANA, SS, AIM	1	0.302115	0	0	1	0.49505
RP155	SS	1	0.302115	1	0.775194	0	0
Th/To	SS	1	0.302115	0	0	1	0.49505
CENP B	ANA, SS	0	0	0	0	0	0
EJ	AIM	0	0	0	0	0	0
fibrillarin	SS	0	0	0	0	0	0
histones	ANA	0	0	0	0	0	0
Jo-1	ANA, AIM	0	0	0	0	0	0
Ku	ANA, SS, AIM	0	0	0	0	0	0
MDA5	AIM	0	0	0	0	0	0
Mi-2 alpha	AIM	0	0	0	0	0	0
nRNP/Sm	ANA	0	0	0	0	0	0
nucleosomes	ANA	0	0	0	0	0	0
NXP2	AIM	0	0	0	0	0	0
OJ	AIM	0	0	0	0	0	0
PCNA	ANA	0	0	0	0	0	0
PDGFR	SS	0	0	0	0	0	0
PL-12	AIM	0	0	0	0	0	0
PM-Scl100	ANA, SS, AIM	0	0	0	0	0	0
ribosomal P-proteins	ANA	0	0	0	0	0	0
RP11	SS	0	0	0	0	0	0
SAE1	AIM	0	0	0	0	0	0
Scl-70	ANA, SS	0	0	0	0	0	0
Sm	ANA	0	0	0	0	0	0
SRP	AIM	0	0	0	0	0	0
ß2-glycoprotein 1 IgG	APS	0	0	0	0	0	0
SS-A	ANA	0	0	0	0	0	0
SS-B	ANA	0	0	0	0	0	0

## Sheet: Supplementary Table 3
Supplementary Table 3: Results of the logistic regression analysis: associations between particpants' characteristics and autoantibody screening positivity and positivity of autoantibody groups associated with autoimmune disorders
Outcome	Exposure	Odds ratio	95% CI		p value
			Lower limit	Upper limit
ANA (nuclear)	Age	1.0036	0.979571	1.02823	0.771146
	Female sex	1.51472	0.688188	3.33394	0.30227
	BMI	0.976077	0.904063	1.05383	0.535785
	Low-level education				ref.
	Medium-level education	1.1313	0.51631	2.47883	0.75789
	High-level education	0.894946	0.347951	2.30184	0.817878
	Never smoker				ref.
	Former smoker	1.15487	0.511785	2.60602	0.728769
	Current smoker	0.336282	0.10947	1.03303	0.0570119
ANA (ctoplasmic)	Age	1.01519	0.971564	1.06078	0.50105
	Female sex	3.91528	0.752105	20.382	0.104906
	BMI	1.05447	0.94095	1.18169	0.361418
	Low-level education				ref.
	Medium-level education	0.531708	0.123184	2.29505	0.397237
	High-level education	0.8198	0.151808	4.42711	0.817376
	Never smoker				ref.
	Former smoker	1.97653	0.443019	8.81832	0.371878
	Current smoker	1.24073	0.22089	6.96906	0.806484
ANA (mitotic)	Age	0.981452	0.915132	1.05258	0.599936
	Female sex	2.59106	0.253047	26.531	0.422462
	BMI	1.11089	0.953577	1.29416	0.177073
	Low-level education				ref.
	Medium-level education	2.46517	0.208745	29.1124	0.473825
	High-level education	5.13979	0.418447	63.1321	0.20083
	Never smoker				ref.
	Former smoker	1.06354	0.103942	10.8821	0.958595
	Current smoker	0.862598	0.0774058	9.61265	0.904355
Anti-ENA	Age	1.00534	0.942649	1.07221	0.871148
	BMI	1.0304	0.868499	1.22249	0.731284
	Female sex	1.89773	0.185413	19.4235	0.58928
	Low-level education				ref.
	Medium-level education	0.835903	0.122716	5.69392	0.854717
	High-level education	3.43711e-08	0		0.996993
	Never smoker				ref.
	Former smoker	0.761282	0.0771187	7.51505	0.815391
	Current smoker	3.48601e-08	0		0.996884
ANCA	Age	0.999138	0.976981	1.0218	0.939942
	BMI	1.02247	0.958463	1.09076	0.500435
	Female sex	1.18246	0.592244	2.36088	0.63473
	Low-level education				ref.
	Medium-level education	0.883253	0.417892	1.86684	0.74509
	High-level education	1.15404	0.511282	2.60482	0.730159
	Never smoker				ref.
	Former smoker	0.451293	0.177855	1.14512	0.093987
	Current smoker	0.511278	0.21672	1.20619	0.12555
cANCA	Age	0.970521	0.840713	1.12037	0.682943
	BMI	0.902079	0.533209	1.52613	0.700868
	Female sex	3.52309e+06	0		0.995954
	Low-level education				ref.
	Medium-level education	6.57024e-08	0		0.996027
	High-level education	7.03233e-08	0		0.996752
	Never smoker				ref.
	Former smoker	2.01093e-07	0		0.99693
	Current smoker	1.49695e-07	0		0.996566
pANCA	Age	1.0115	0.974287	1.05014	0.549872
	BMI	1.09451	0.998953	1.19921	0.0526859
	Female sex	2.08228	0.601693	7.20614	0.246884
	Low-level education				ref.
	Medium-level education	1.45226	0.386583	5.45565	0.580577
	High-level education	3.63987	0.972307	13.626	0.0550774
	Never smoker				ref.
	Former smoker	0.251923	0.0313572	2.02394	0.194707
	Current smoker	0.753862	0.190217	2.98769	0.687574
Systemic sclerosis	Age	1.00616	0.953127	1.06215	0.823981
	Female sex	2.34192	0.39821	13.7731	0.346515
	BMI	0.994053	0.83803	1.17912	0.94541
	Low-level education				ref.
	Medium-level education	0.625631	0.0978112	4.00172	0.62036
	High-level education	1.32801	0.204344	8.63059	0.766414
	Never smoker				ref.
	Former smoker	3.44584	0.454733	26.1116	0.231187
	Current smoker	4.47415	0.660234	30.3196	0.124853
ANA profile	Age	1.03888	0.996497	1.08307	0.0726803
	Female sex	2.54641	0.595192	10.8943	0.207554
	BMI	0.909029	0.781919	1.0568	0.214574
	Low-level education				ref.
	Medium-level education	0.641631	0.163301	2.52105	0.52506
	High-level education	0.580776	0.10664	3.16298	0.529762
	Never smoker				ref.
	Former smoker	2.04116	0.450738	9.24332	0.354498
	Current smoker	1.72595	0.377496	7.89121	0.481579
Rheumatoid arthritis	Age	0.992161	0.975543	1.00906	0.36118
	Female sex	1.17842	0.705486	1.96838	0.53054
	BMI	0.981153	0.931796	1.03312	0.469961
	Low-level education				ref.
	Medium-level education	0.758524	0.439237	1.30991	0.321438
	High-level education	0.705042	0.375283	1.32456	0.277341
	Never smoker				ref.
	Former smoker	0.896874	0.482865	1.66586	0.730453
	Current smoker	0.902132	0.498612	1.63221	0.733516
Vasculitis	Age	1.05669	0.95009	1.17526	0.309469
	Female sex	9.506e+06	0		0.995686
	BMI	0.879412	0.634798	1.21829	0.4397
	Low-level education				ref.
	Medium-level education	4.6939e-08	0		0.995932
	High-level education	7.99334e-08	0		0.996754
	Never smoker				ref.
	Former smoker	6.24707e-07	0		0.997177
	Current smoker	2.11971e-07	0		0.996632
Autoimmune inflammatory myopathies	Age	1.04455	0.99672	1.09468	0.0683646
	Female sex	0.762772	0.190365	3.05634	0.702179
	BMI	0.948086	0.80963	1.11022	0.508066
	Low-level education				ref.
	Medium-level education	0.864316	0.186748	4.00027	0.85203
	High-level education	0.789761	0.142588	4.3743	0.78697
	Never smoker				ref.
	Former smoker	1.09502	0.192354	6.23364	0.918522
	Current smoker	1.74115	0.359933	8.42267	0.49052
Anti-phospholipid syndrome	Age	1.02123	0.990081	1.05336	0.183768
	Female sex	4.1943	1.30428	13.488	0.0161412
	BMI	0.924321	0.828937	1.03068	0.156732
	Low-level education				ref.
	Medium-level education	0.289264	0.0867015	0.965077	0.0436132
	High-level education	1.12396	0.392606	3.21768	0.827622
	Never smoker				ref.
	Former smoker	0.560911	0.11855	2.65392	0.465922
	Current smoker	1.72886	0.611216	4.89015	0.302088

## Sheet: Supplementary Table 4
Supplementary Table 4: Results of the logistic regression analysis: associations between participants' characteristics and positivity of the 5 most frequent autoantibodies
Outcome	Exposure	Odds ratio	95% CI		p value
			Lower limit	Upper limit
RF	Age	0.992161	0.975543	1.00906	0.36118
	Female sex	1.17842	0.705486	1.96838	0.53054
	BMI	0.981153	0.931796	1.03312	0.469961
	Low-level education				ref.
	Medium-level education	0.758524	0.439237	1.30991	0.321438
	High-level education	0.705042	0.375283	1.32456	0.277341
	Never smoker				ref.
	Former smoker	0.896874	0.482865	1.66586	0.730453
	Current smoker	0.902132	0.498612	1.63221	0.733516
ß2-glycoprotein 1 IgM	Age	1.04159	1.00285	1.08183	0.0351146
	Female sex	2.75684	0.775845	9.79596	0.116969
	BMI	0.962928	0.852405	1.08778	0.543651
	Low-level education				ref.
	Medium-level education	0.62178	0.167904	2.30257	0.476859
	High-level education	1.26221	0.333174	4.7818	0.731856
	Never smoker				ref.
	Former smoker	1.09092	0.208386	5.71104	0.917939
	Current smoker	3.47774	1.00601	12.0224	0.0489031
cardiolipin IgG	Age	0.996406	0.936871	1.05972	0.908816
	Female sex	4.16473e+07	0		0.995787
	BMI	0.850021	0.659183	1.09611	0.210355
	Low-level education				ref.
	Medium-level education	1.42958e-08	0		0.995813
	High-level education	0.676413	0.101734	4.49737	0.685865
	Never smoker				ref.
	Former smoker	5.10581e-08	0		0.996809
	Current smoker	0.550192	0.0543385	5.57084	0.612963
cardiolipin IgM	Age	1.00106	0.93833	1.06798	0.974474
	Female sex	3.09118	0.31411	30.4206	0.333366
	BMI	0.863517	0.660178	1.12949	0.284104
	Low-level education				ref.
	Medium-level education	2.12369e-08	0		0.996032
	High-level education	1.01572	0.146591	7.03786	0.987399
	Never smoker				ref.
	Former smoker	6.52493e-08	0		0.997098
	Current smoker	1.80647	0.254797	12.8076	0.554007
Anti-dsDNA	Age	1.0171	0.956018	1.08209	0.591498
	Female sex	1.34109	0.172727	10.4125	0.778974
	BMI	0.890757	0.699587	1.13416	0.34796
	Low-level education				ref.
	Medium-level education	1.71311e-08	0		0.995998
	High-level education	0.350594	0.0342048	3.59352	0.377394
	Never smoker				ref.
	Former smoker	2.66524	0.363572	19.5381	0.334799
	Current smoker	4.7142e-08	0		0.99677

## Sheet: Supplementary Table 5
Supplementary Table 5: Range and median of positive screening and monospecific autoantibody tests (IIFT and ELISA)
Autoantibodies	Group	total		Detection method	Range		Median
					Minimum	Maximum
		n	%
ANA (nuclear)	Scr	41	12.3867	IIFT	1:200	1:400	1:200
ANA (cytoplasmic)	Scr	11	3.32326		1:200	1:400	1:200
ANA (mitotic)	Scr	5	1.51057		1:200	1:400	1:200
ANCA	Scr	51	15.4079		-	-	-
cANCA	Scr	1	0.302115		1:20	1:20	1:20
pANCA	Scr	18	5.43807		1:20	1:160	1:40
RF	RA	118	35.6495	ELISA	14.1	200	41.8
ß2-glycoprotein 1 IgM	APS	16	4.83384		20	266	36.8
cardiolipin IgG	APS	6	1.81269		27.8	385	60.6
cardiolipin IgM	APS	5	1.51057		17.8	110	46.1
dsDNA	ANA	5	1.51057		110	1400	170
ENA	Scr	5	1.51057		22.9	116	41.8
CCP	RA	4	1.20846		8.9	84	11.5
MPO	V	2	0.60423		31.6	382	206.8
PR3	V	1	0.302115		401	401	401
ß2-glycoprotein 1 IgG	APS	0	0		-	-	-
